# Supplementary material for: New species and new records of earthworms of the genus Drawida from Kerala part of the Western Ghats biodiversity hotspot, India (Oligochaeta, Moniligastridae)
Source: Zookeys. 2017 Aug 17;(691):1–18. doi: 10.3897/zookeys.691.13174 (PMC5672664; doi:10.3897/zookeys.691.13174)
Supplement: XML Treatment for Drawida [file zookeys.691.13174-treatment1.xml]

<!DOCTYPE tp:taxon-treatment
  PUBLIC "-//TaxonX//DTD Taxonomic Treatment Publishing DTD v0 20100105//EN" "tax-treatment-NSO.dtd">
<tp:taxon-treatment xmlns:tp="http://www.plazi.org/taxpub"><tp:treatment-meta><kwd-group><label>Taxon classification</label><kwd><named-content xmlns:xlink="http://www.w3.org/1999/xlink" content-type="kingdom">Animalia</named-content></kwd><kwd><named-content xmlns:xlink="http://www.w3.org/1999/xlink" content-type="order">Oligochaeta</named-content></kwd><kwd><named-content xmlns:xlink="http://www.w3.org/1999/xlink" content-type="family">Moniligastridae</named-content></kwd></kwd-group><mixed-citation publication-type="journal"><person-group><name><surname>Narayanan</surname><given-names>S. Prasanth</given-names></name><name><surname>Sathrumithra</surname><given-names>S.</given-names></name><name><surname>Christopher</surname><given-names>G.</given-names></name><name><surname>Julka</surname><given-names>J.M.</given-names></name></person-group><article-title>New species and new records of earthworms of the genus <italic><tp:taxon-name><tp:taxon-name-part taxon-name-part-type="genus" reg="Drawida">Drawida</tp:taxon-name-part></tp:taxon-name></italic> from Kerala part of the Western Ghats biodiversity hotspot, India (<tp:taxon-name><tp:taxon-name-part taxon-name-part-type="subclass">Oligochaeta</tp:taxon-name-part></tp:taxon-name>, <tp:taxon-name><tp:taxon-name-part taxon-name-part-type="family">Moniligastridae</tp:taxon-name-part></tp:taxon-name>)</article-title><source>Zookeys</source><day>17</day><month>8</month><year>2017</year><volume>2017</volume><issue>691</issue><fpage>1</fpage><lpage>18</lpage><pub-id pub-id-type="doi">10.3897/zookeys.691.13174</pub-id></mixed-citation></tp:treatment-meta><tp:nomenclature><label>Genus</label><tp:taxon-name>
            <tp:taxon-name-part taxon-name-part-type="genus" reg="Drawida">Drawida</tp:taxon-name-part>
          </tp:taxon-name><tp:taxon-authority>Michaelsen, 1900</tp:taxon-authority></tp:nomenclature><tp:treatment-sec sec-type="type species" id="SECID0EBHAC"><title>Type species.</title><p>
            <italic><tp:taxon-name><tp:taxon-name-part taxon-name-part-type="genus" reg="Drawida">Drawida</tp:taxon-name-part> <tp:taxon-name-part taxon-name-part-type="species" reg="barwelli">barwelli</tp:taxon-name-part></tp:taxon-name></italic> Michaelsen, 1900</p></tp:treatment-sec></tp:taxon-treatment>
