# Supplementary material for: New species and new records of earthworms of the genus Drawida from Kerala part of the Western Ghats biodiversity hotspot, India (Oligochaeta, Moniligastridae)
Source: Zookeys. 2017 Aug 17;(691):1–18. doi: 10.3897/zookeys.691.13174 (PMC5672664; doi:10.3897/zookeys.691.13174)
Supplement: XML Treatment for Drawida elegans [file zookeys.691.13174-treatment4.xml]

<!DOCTYPE tp:taxon-treatment
  PUBLIC "-//TaxonX//DTD Taxonomic Treatment Publishing DTD v0 20100105//EN" "tax-treatment-NSO.dtd">
<tp:taxon-treatment xmlns:tp="http://www.plazi.org/taxpub"><tp:treatment-meta><kwd-group><label>Taxon classification</label><kwd><named-content xmlns:xlink="http://www.w3.org/1999/xlink" content-type="kingdom">Animalia</named-content></kwd><kwd><named-content xmlns:xlink="http://www.w3.org/1999/xlink" content-type="order">Oligochaeta</named-content></kwd><kwd><named-content xmlns:xlink="http://www.w3.org/1999/xlink" content-type="family">Moniligastridae</named-content></kwd></kwd-group><mixed-citation publication-type="journal"><person-group><name><surname>Narayanan</surname><given-names>S. Prasanth</given-names></name><name><surname>Sathrumithra</surname><given-names>S.</given-names></name><name><surname>Christopher</surname><given-names>G.</given-names></name><name><surname>Julka</surname><given-names>J.M.</given-names></name></person-group><article-title>New species and new records of earthworms of the genus <italic><tp:taxon-name><tp:taxon-name-part taxon-name-part-type="genus" reg="Drawida">Drawida</tp:taxon-name-part></tp:taxon-name></italic> from Kerala part of the Western Ghats biodiversity hotspot, India (<tp:taxon-name><tp:taxon-name-part taxon-name-part-type="subclass">Oligochaeta</tp:taxon-name-part></tp:taxon-name>, <tp:taxon-name><tp:taxon-name-part taxon-name-part-type="family">Moniligastridae</tp:taxon-name-part></tp:taxon-name>)</article-title><source>Zookeys</source><day>17</day><month>8</month><year>2017</year><volume>2017</volume><issue>691</issue><fpage>1</fpage><lpage>18</lpage><pub-id pub-id-type="doi">10.3897/zookeys.691.13174</pub-id></mixed-citation></tp:treatment-meta><tp:nomenclature><tp:taxon-name>
            <tp:taxon-name-part taxon-name-part-type="genus" reg="Drawida">Drawida</tp:taxon-name-part>
            <tp:taxon-name-part taxon-name-part-type="species" reg="elegans">elegans</tp:taxon-name-part>
          </tp:taxon-name><tp:taxon-authority>Rao, 1921</tp:taxon-authority><tp:nomenclature-citation-list><tp:nomenclature-citation><tp:taxon-name>
                <tp:taxon-name-part taxon-name-part-type="genus" reg="Drawida">Drawida</tp:taxon-name-part> <tp:taxon-name-part taxon-name-part-type="species" reg="elegans">elegans</tp:taxon-name-part></tp:taxon-name><comment>Rao, 1921. Ann. Mag. Nat. Hist. (ser. 9), 8: 519.</comment></tp:nomenclature-citation><tp:nomenclature-citation><tp:taxon-name>
                <tp:taxon-name-part taxon-name-part-type="genus" reg="Drawida">Drawida</tp:taxon-name-part> <tp:taxon-name-part taxon-name-part-type="species" reg="elegans">elegans</tp:taxon-name-part></tp:taxon-name><comment>, <xref ref-type="bibr" rid="B23">Stephenson 1923</xref>. Fauna Br. India, <tp:taxon-name><tp:taxon-name-part taxon-name-part-type="subclass">Oligochaeta</tp:taxon-name-part></tp:taxon-name>: 137.</comment></tp:nomenclature-citation></tp:nomenclature-citation-list></tp:nomenclature><tp:treatment-sec sec-type="material" id="SECID0EIVAG"><title>Material examined.</title><p>7 aclitellate (<abbrev xmlns:xlink="http://www.w3.org/1999/xlink" content-type="institution" xlink:title="Advanced Centre of Environmental Studies and Sustainable Development" id="ABBRID0EOVAG" xlink:type="simple">ACESSD</abbrev>/EW/404), Paithalmala (<named-content xmlns:xlink="http://www.w3.org/1999/xlink" content-type="dwc:verbatimCoordinates" xlink:type="simple"><named-content content-type="geo-json" specific-use="{&#34;type&#34;:&#34;Point&#34;,&#34;coordinates&#34;:[75.558639,12.167139]}" id="NCID0EWVAG" xlink:type="simple">12°10'1.7"N; 75°33'31.1"E</named-content></named-content>), Kannur district, Kerala, India, 1076 m a.s.l., higher altitude evergreen forest, 30 November 2012, S.P. Narayanan, T. Augustine and S. Sathrumithra coll.</p></tp:treatment-sec><tp:treatment-sec sec-type="diagnosis" id="SECID0E2VAG"><title>Diagnosis.</title><p>Length 130 mm, diameter 5 mm, 206 segments. Setae aa = 20 ab = 1.2 bc = 20 cd on segment 7, aa = 27 ab = 1.7 bc = 27 cd on mid body segments. Male pores paired, small, at 10/11, slightly lateral to setae b lines, at centres of slightly raised oval papillae. Spermathecal pores paired, at 7/8, at setae c lines. Gizzards 5, in segments 12–16. <!--PageBreak--><!--PageBreak-->Prostates glandular, sessile, elongated; vas deferens long, coiled into a mass of hairpin loops, discharging directly at ental end of prostate. Spermathecae paired, in segment 8; atrium large, shortly pear-shaped, narrower ectal end; spermathecal duct discharging at ental end of atrium.</p></tp:treatment-sec><tp:treatment-sec sec-type="distribution" id="SECID0EEWAG"><title>Distribution.</title><p>India: Kerala: District Kannur: Paithalmala (new record) (Fig. <xref ref-type="fig" rid="F2">2</xref>); Karnataka: District Kodagu (Coorg): Bhagamandla, Coorg Hills (<xref ref-type="bibr" rid="B21">Rao 1921</xref>).</p></tp:treatment-sec><tp:treatment-sec sec-type="remarks" id="SECID0ESWAG"><title>Remarks.</title><p>Range of the length, diameter, and number of segments in the Kerala specimens are 83–117 mm, 5–6 mm, and 161–171 respectively. Three gizzards in the present specimens in segments 12–14. Mass of vas deferens loops is shorter than testis sac.</p></tp:treatment-sec><tp:treatment-sec><!--Section generated to contain objects referenced in tp:taxon-treatment.--><fig id="F2" position="float" orientation="portrait"><label>Figure 2.</label><caption><p>Distribution of newly described and reported <italic><tp:taxon-name><tp:taxon-name-part taxon-name-part-type="genus" reg="Drawida">Drawida</tp:taxon-name-part></tp:taxon-name></italic> species from Kerala.</p></caption><graphic xmlns:xlink="http://www.w3.org/1999/xlink" xlink:href="zookeys-691-001-g002.jpg" position="float" orientation="portrait" xlink:type="simple" id="oo_150402.jpg"/></fig></tp:treatment-sec><ref-list><ref id="B23"><mixed-citation xmlns:xlink="http://www.w3.org/1999/xlink" xlink:type="simple">
          <person-group><name name-style="western"><surname>Stephenson</surname><given-names>J</given-names></name></person-group> (<year>1923</year>) <source>The Fauna of British India, including Ceylon and Burma – <tp:taxon-name><tp:taxon-name-part taxon-name-part-type="subclass">Oligochaeta</tp:taxon-name-part></tp:taxon-name>.</source> <publisher-name>Taylor and Francis</publisher-name>, <publisher-loc>London</publisher-loc>, <size units="page">518 pp</size>.</mixed-citation></ref><ref id="B21"><mixed-citation xmlns:xlink="http://www.w3.org/1999/xlink" xlink:type="simple">
          <person-group><name name-style="western"><surname>Rao</surname><given-names>CRN</given-names></name></person-group> (<year>1921</year>) <article-title>On the anatomy of some new species of <italic><tp:taxon-name><tp:taxon-name-part taxon-name-part-type="genus">Drawida</tp:taxon-name-part></tp:taxon-name></italic>.</article-title> <source>Annals and Magazine of Natural History</source> <volume>8</volume>(<issue>9</issue>): <fpage>496</fpage>–<lpage>536</lpage>. <ext-link xlink:type="simple" ext-link-type="doi" xlink:href="10.1080/00222932108632613">https://doi.org/10.1080/00222932108632613</ext-link></mixed-citation></ref></ref-list></tp:taxon-treatment>
