# Supplementary material for: New species and new records of earthworms of the genus Drawida from Kerala part of the Western Ghats biodiversity hotspot, India (Oligochaeta, Moniligastridae)
Source: Zookeys. 2017 Aug 17;(691):1–18. doi: 10.3897/zookeys.691.13174 (PMC5672664; doi:10.3897/zookeys.691.13174)
Supplement: XML Treatment for Drawida kanarensis [file zookeys.691.13174-treatment5.xml]

<!DOCTYPE tp:taxon-treatment
  PUBLIC "-//TaxonX//DTD Taxonomic Treatment Publishing DTD v0 20100105//EN" "tax-treatment-NSO.dtd">
<tp:taxon-treatment xmlns:tp="http://www.plazi.org/taxpub"><tp:treatment-meta><kwd-group><label>Taxon classification</label><kwd><named-content xmlns:xlink="http://www.w3.org/1999/xlink" content-type="kingdom">Animalia</named-content></kwd><kwd><named-content xmlns:xlink="http://www.w3.org/1999/xlink" content-type="order">Oligochaeta</named-content></kwd><kwd><named-content xmlns:xlink="http://www.w3.org/1999/xlink" content-type="family">Moniligastridae</named-content></kwd></kwd-group><mixed-citation publication-type="journal"><person-group><name><surname>Narayanan</surname><given-names>S. Prasanth</given-names></name><name><surname>Sathrumithra</surname><given-names>S.</given-names></name><name><surname>Christopher</surname><given-names>G.</given-names></name><name><surname>Julka</surname><given-names>J.M.</given-names></name></person-group><article-title>New species and new records of earthworms of the genus <italic><tp:taxon-name><tp:taxon-name-part taxon-name-part-type="genus" reg="Drawida">Drawida</tp:taxon-name-part></tp:taxon-name></italic> from Kerala part of the Western Ghats biodiversity hotspot, India (<tp:taxon-name><tp:taxon-name-part taxon-name-part-type="subclass">Oligochaeta</tp:taxon-name-part></tp:taxon-name>, <tp:taxon-name><tp:taxon-name-part taxon-name-part-type="family">Moniligastridae</tp:taxon-name-part></tp:taxon-name>)</article-title><source>Zookeys</source><day>17</day><month>8</month><year>2017</year><volume>2017</volume><issue>691</issue><fpage>1</fpage><lpage>18</lpage><pub-id pub-id-type="doi">10.3897/zookeys.691.13174</pub-id></mixed-citation></tp:treatment-meta><tp:nomenclature><tp:taxon-name>
            <tp:taxon-name-part taxon-name-part-type="genus" reg="Drawida">Drawida</tp:taxon-name-part>
            <tp:taxon-name-part taxon-name-part-type="species" reg="kanarensis">kanarensis</tp:taxon-name-part>
          </tp:taxon-name><tp:taxon-authority>Stephenson, 1917</tp:taxon-authority><tp:nomenclature-citation-list><tp:nomenclature-citation><tp:taxon-name>
                <tp:taxon-name-part taxon-name-part-type="genus" reg="Drawida">Drawida</tp:taxon-name-part> <tp:taxon-name-part taxon-name-part-type="species" reg="kanarensis">kanarensis</tp:taxon-name-part></tp:taxon-name><comment>Stephenson, 1917. Rec. Indian Mus., 13: 364.</comment></tp:nomenclature-citation><tp:nomenclature-citation><tp:taxon-name>
                <tp:taxon-name-part taxon-name-part-type="genus" reg="Drawida">Drawida</tp:taxon-name-part> <tp:taxon-name-part taxon-name-part-type="species" reg="kanarensis">kanarensis</tp:taxon-name-part></tp:taxon-name><comment>, <xref ref-type="bibr" rid="B23">Stephenson 1923</xref>. Fauna Br. India, <tp:taxon-name><tp:taxon-name-part taxon-name-part-type="subclass">Oligochaeta</tp:taxon-name-part></tp:taxon-name>: 143.</comment></tp:nomenclature-citation></tp:nomenclature-citation-list></tp:nomenclature><tp:treatment-sec sec-type="material" id="SECID0E4YAG"><title>Material examined.</title><p>2 clitellate, 2 aclitellate (<abbrev xmlns:xlink="http://www.w3.org/1999/xlink" content-type="institution" xlink:title="Advanced Centre of Environmental Studies and Sustainable Development" id="ABBRID0EDZAG" xlink:type="simple">ACESSD</abbrev>/EW/170), Ranipuram (<named-content xmlns:xlink="http://www.w3.org/1999/xlink" content-type="dwc:verbatimCoordinates" xlink:type="simple"><named-content content-type="geo-json" specific-use="{&#34;type&#34;:&#34;Point&#34;,&#34;coordinates&#34;:[75.354000,12.421722]}" id="NCID0ELZAG" xlink:type="simple">12°25'18.2"N; 75°21'14.4"E</named-content></named-content>), Kasaragod district, Kerala, India, 935 m a.s.l, evergreen forest, 19 October 2012, S.P. Narayanan, S. Sathrumithra and M. Ramesan coll.; 1 aclitellate (<abbrev xmlns:xlink="http://www.w3.org/1999/xlink" content-type="institution" xlink:title="Advanced Centre of Environmental Studies and Sustainable Development" id="ABBRID0EQZAG" xlink:type="simple">ACESSD</abbrev>/EW/174), Periyathaduka - Padre (<named-content xmlns:xlink="http://www.w3.org/1999/xlink" content-type="dwc:verbatimCoordinates" xlink:type="simple"><named-content content-type="geo-json" specific-use="{&#34;type&#34;:&#34;Point&#34;,&#34;coordinates&#34;:[75.132889,12.624056]}" id="NCID0EYZAG" xlink:type="simple">12°37'26.6"N; 75°7'58.4"E</named-content></named-content>), Kasaragod district, India, 89 m a.s.l., Arecanut plantation, 18 October 2012, S. Sathrumithra, S.P. Narayanan and M. Ramesan coll.; 1 clitellate (<abbrev xmlns:xlink="http://www.w3.org/1999/xlink" content-type="institution" xlink:title="Advanced Centre of Environmental Studies and Sustainable Development" id="ABBRID0E4ZAG" xlink:type="simple">ACESSD</abbrev>/EW/175), Adakasthala - Perla (<named-content xmlns:xlink="http://www.w3.org/1999/xlink" content-type="dwc:verbatimCoordinates" xlink:type="simple"><named-content content-type="geo-json" specific-use="{&#34;type&#34;:&#34;Point&#34;,&#34;coordinates&#34;:[75.115083,12.669333]}" id="NCID0EF1AG" xlink:type="simple">12°40'9.6"N; 75°6'54.3"E</named-content></named-content>), Kasaragod district, Kerala, India, 77 m a.s.l., cultivated area near to river, 18 October 2012, S.P. Narayanan, S. Sathrumithra and M. Ramesan coll.; 3 clitellate, 2 aclitellate (<abbrev xmlns:xlink="http://www.w3.org/1999/xlink" content-type="institution" xlink:title="Advanced Centre of Environmental Studies and Sustainable Development" id="ABBRID0EK1AG" xlink:type="simple">ACESSD</abbrev>/EW/176), Pandigaya - Perla (<named-content xmlns:xlink="http://www.w3.org/1999/xlink" content-type="dwc:verbatimCoordinates" xlink:type="simple"><named-content content-type="geo-json" specific-use="{&#34;type&#34;:&#34;Point&#34;,&#34;coordinates&#34;:[75.124389,12.674167]}" id="NCID0ES1AG" xlink:type="simple">12°40'27"N; 75°07'27.8"E</named-content></named-content>), Kasaragod district, Kerala, India, 102 m a.s.l., rubber plantation, 18 October 2012, S.P. Narayanan, S. Sathrumithra and M. Ramesan coll.; 4 clitellate, 4 aclitellate (<abbrev xmlns:xlink="http://www.w3.org/1999/xlink" content-type="institution" xlink:title="Advanced Centre of Environmental Studies and Sustainable Development" id="ABBRID0EX1AG" xlink:type="simple">ACESSD</abbrev>/EW/177), Kottencheri (<named-content xmlns:xlink="http://www.w3.org/1999/xlink" content-type="dwc:verbatimCoordinates" xlink:type="simple"><named-content content-type="geo-json" specific-use="{&#34;type&#34;:&#34;Point&#34;,&#34;coordinates&#34;:[75.412750,12.349333]}" id="NCID0E61AG" xlink:type="simple">12°20'57.6"N; 75°24'45.9"E</named-content></named-content>), Kasaragod district., India, 801 m a.s.l., evergreen forest, 20 October 2012, S.P. Narayanan, T. Augustine, S. Sathrumithra and M. Ramesan coll.; 3 clitellate, 3 aclitellate (<abbrev xmlns:xlink="http://www.w3.org/1999/xlink" content-type="institution" xlink:title="Advanced Centre of Environmental Studies and Sustainable Development" id="ABBRID0EE2AG" xlink:type="simple">ACESSD</abbrev>/EW/178), Plachikkara (<named-content xmlns:xlink="http://www.w3.org/1999/xlink" content-type="dwc:verbatimCoordinates" xlink:type="simple"><named-content content-type="geo-json" specific-use="{&#34;type&#34;:&#34;Point&#34;,&#34;coordinates&#34;:[75.288833,12.335056]}" id="NCID0EM2AG" xlink:type="simple">12°20'6.2"N; 75°17'19.8"E</named-content></named-content>), Kasaragod district, Kerala, India, 56 m a.s.l., degraded forest, 20 October 2012, T. Augustine, S.P. Narayanan and M. Ramesan coll.; 1 clitellate (<abbrev xmlns:xlink="http://www.w3.org/1999/xlink" content-type="institution" xlink:title="Advanced Centre of Environmental Studies and Sustainable Development" id="ABBRID0ER2AG" xlink:type="simple">ACESSD</abbrev>/EW/179), Veeramalakunnu hillock (<named-content xmlns:xlink="http://www.w3.org/1999/xlink" content-type="dwc:verbatimCoordinates" xlink:type="simple"><named-content content-type="geo-json" specific-use="{&#34;type&#34;:&#34;Point&#34;,&#34;coordinates&#34;:[75.154389,12.230500]}" id="NCID0EZ2AG" xlink:type="simple">12°13'49.8"N; 75°9'15.8"E</named-content></named-content>), Kasaragod district, Kerala, India, 13 m a.s.l., dense scrub land with exotic <italic><tp:taxon-name><tp:taxon-name-part taxon-name-part-type="genus" reg="Acacia">Acacia</tp:taxon-name-part> <tp:taxon-name-part taxon-name-part-type="species" reg="auriculiformis">auriculiformis</tp:taxon-name-part></tp:taxon-name></italic> trees, 21 October 2012, S.P. Narayanan, M. Ramesan, T. Augustine and S. Sathrumithra coll.; 5 clitellate (<abbrev xmlns:xlink="http://www.w3.org/1999/xlink" content-type="institution" xlink:title="Advanced Centre of Environmental Studies and Sustainable Development" id="ABBRID0EJ3AG" xlink:type="simple">ACESSD</abbrev>/EW/180), Melerippukavu Sree Veerabhadrakavu, Klayikkod (<named-content xmlns:xlink="http://www.w3.org/1999/xlink" content-type="dwc:verbatimCoordinates" xlink:type="simple"><named-content content-type="geo-json" specific-use="{&#34;type&#34;:&#34;Point&#34;,&#34;coordinates&#34;:[75.165333,12.242833]}" id="NCID0ER3AG" xlink:type="simple">12°14'34.2"N; 75°9'55.2"E</named-content></named-content>), Kasaragod district, Kerala, India, 19 m a.s.l., sacred grove, 21 October 2012, T. Augustine, M. Ramesan, S.P. Narayanan and S. Sathrumithra coll.; 11 clitellate, 12 aclitellate (<abbrev xmlns:xlink="http://www.w3.org/1999/xlink" content-type="institution" xlink:title="Advanced Centre of Environmental Studies and Sustainable Development" id="ABBRID0EW3AG" xlink:type="simple">ACESSD</abbrev>/EW/181), Sree Mannampurathukavu, Nileshwar (<named-content xmlns:xlink="http://www.w3.org/1999/xlink" content-type="dwc:verbatimCoordinates" xlink:type="simple"><named-content content-type="geo-json" specific-use="{&#34;type&#34;:&#34;Point&#34;,&#34;coordinates&#34;:[75.132806,12.258611]}" id="NCID0E53AG" xlink:type="simple">12°15'31"N; 75°7'58.1"E</named-content></named-content>), Kasaragod district, Kerala, India, 13 m a.s.l., evergreen sacred grove, 20 October 2012, T. Augustine, S.P. Narayanan, S. <!--PageBreak-->Sathrumithra and M. Ramesan coll.; 8 clitellate, 13 aclitellate (<abbrev xmlns:xlink="http://www.w3.org/1999/xlink" content-type="institution" xlink:title="Advanced Centre of Environmental Studies and Sustainable Development" id="ABBRID0EF4AG" xlink:type="simple">ACESSD</abbrev>/EW/182), Kulangattumala Temple, Kadamgod (<named-content xmlns:xlink="http://www.w3.org/1999/xlink" content-type="dwc:verbatimCoordinates" xlink:type="simple"><named-content content-type="geo-json" specific-use="{&#34;type&#34;:&#34;Point&#34;,&#34;coordinates&#34;:[75.134417,12.204694]}" id="NCID0EN4AG" xlink:type="simple">12°12'16.9"N; 75°8'3.9"E</named-content></named-content>), Kasaragod district, Kerala, India, 7 m a.s.l., evergreen patch with litter, 21 October 2012, S.P. Narayanan, S. Sathrumithra, T. Augustine and M. Ramesan coll.</p></tp:treatment-sec><tp:treatment-sec sec-type="diagnosis" id="SECID0ES4AG"><title>Diagnosis.</title><p>Length 60–70 mm, diameter 3.5 mm, 150–173 segments. Setae aa = 4.75–5.75 ab = 0.95–1.04 bc = 5.42–5.75 cd = 0.23–0.27 dd at segment 8; aa = 7.33–9 ab = 1–1.04 bc = 7.33–9 cd = 0.25–0.35 dd at segment 20. Male pores paired, at 10/11, slightly lateral to setae b lines. Spermathecal pores paired, at 7/8, at setae c lines. Genital markings paired, lateral to setae ab on segment 11, occasionally extending on to segment 12. Four gizzards in segments 13–16 or 14–17. Prostates glandular, hemi-ovoidal, sessile; vas deferens short, joining prostate at anterior and inner side. Spermathecae paired in segment 8; atrium cushion like ectal widening of spermathecal duct, partly embedded in body wall in segment 8, several times as wide as spermathecal duct.</p></tp:treatment-sec><tp:treatment-sec sec-type="distribution" id="SECID0EX4AG"><title>Distribution.</title><p>India: Kerala: District Kasaragod: Adakasthala, Kadamgod, Klayikkod, Kottencheri, Nileshwar, Pandigaya, Periyathaduka, Plachikkara, Ranipuram and Veeramalakunnu (all new records) (Fig. <xref ref-type="fig" rid="F2">2</xref>); Karnataka: District Uttara Kannada (North Kanara): Talewadi, Castle Rock (<xref ref-type="bibr" rid="B22">Stephenson 1917</xref>); District Shivamogga (Shimoga): Batkal, Kogar, Nakkalu (<xref ref-type="bibr" rid="B5">Blanchart and Julka 1997</xref>).</p></tp:treatment-sec><tp:treatment-sec sec-type="remarks" id="SECID0EJ5AG"><title>Remarks.</title><p>Range of the length, diameter, and number of segments of the Kerala specimens are 38–51 mm, 3 mm, and 166–177 respectively. Gizzards are in segments 14–17.</p></tp:treatment-sec><tp:treatment-sec><!--Section generated to contain objects referenced in tp:taxon-treatment.--><fig id="F2" position="float" orientation="portrait"><label>Figure 2.</label><caption><p>Distribution of newly described and reported <italic><tp:taxon-name><tp:taxon-name-part taxon-name-part-type="genus" reg="Drawida">Drawida</tp:taxon-name-part></tp:taxon-name></italic> species from Kerala.</p></caption><graphic xmlns:xlink="http://www.w3.org/1999/xlink" xlink:href="zookeys-691-001-g002.jpg" position="float" orientation="portrait" xlink:type="simple" id="oo_150402.jpg"/></fig></tp:treatment-sec><ref-list><ref id="B23"><mixed-citation xmlns:xlink="http://www.w3.org/1999/xlink" xlink:type="simple">
          <person-group><name name-style="western"><surname>Stephenson</surname><given-names>J</given-names></name></person-group> (<year>1923</year>) <source>The Fauna of British India, including Ceylon and Burma – <tp:taxon-name><tp:taxon-name-part taxon-name-part-type="subclass">Oligochaeta</tp:taxon-name-part></tp:taxon-name>.</source> <publisher-name>Taylor and Francis</publisher-name>, <publisher-loc>London</publisher-loc>, <size units="page">518 pp</size>.</mixed-citation></ref><ref id="B22"><mixed-citation xmlns:xlink="http://www.w3.org/1999/xlink" xlink:type="simple">
          <person-group><name name-style="western"><surname>Stephenson</surname><given-names>J</given-names></name></person-group> (<year>1917</year>) <article-title>On a collection of <tp:taxon-name><tp:taxon-name-part taxon-name-part-type="subclass">Oligochaeta</tp:taxon-name-part></tp:taxon-name> from various parts of India and further India.</article-title> <source>Records of the Indian Museum</source> <volume>13</volume>: <fpage>353</fpage>–<lpage>416</lpage>. <ext-link xlink:type="simple" ext-link-type="doi" xlink:href="10.5962/bhl.part.5865">https://doi.org/10.5962/bhl.part.5865</ext-link></mixed-citation></ref><ref id="B5"><mixed-citation xmlns:xlink="http://www.w3.org/1999/xlink" xlink:type="simple">
          <person-group><name name-style="western"><surname>Blanchart</surname><given-names>E</given-names></name><name name-style="western"><surname>Julka</surname><given-names>JM</given-names></name></person-group> (<year>1997</year>) <article-title>Influence of forest disturbance on earthworm (<tp:taxon-name><tp:taxon-name-part taxon-name-part-type="subclass">Oligochaeta</tp:taxon-name-part></tp:taxon-name>) communities in the Western Ghats (south India).</article-title> <source>Soil Biology and Biochemistry</source> <volume>29</volume>(<issue>3–4</issue>): <fpage>303</fpage>–<lpage>306</lpage>. <ext-link xlink:type="simple" ext-link-type="doi" xlink:href="10.1016/S0038-0717(96)00094-6">https://doi.org/10.1016/S0038-0717(96)00094-6</ext-link></mixed-citation></ref></ref-list></tp:taxon-treatment>
