# Supplementary material for: New species and new records of earthworms of the genus Drawida from Kerala part of the Western Ghats biodiversity hotspot, India (Oligochaeta, Moniligastridae)
Source: Zookeys. 2017 Aug 17;(691):1–18. doi: 10.3897/zookeys.691.13174 (PMC5672664; doi:10.3897/zookeys.691.13174)
Supplement: XML Treatment for Drawida modesta [file zookeys.691.13174-treatment6.xml]

<!DOCTYPE tp:taxon-treatment
  PUBLIC "-//TaxonX//DTD Taxonomic Treatment Publishing DTD v0 20100105//EN" "tax-treatment-NSO.dtd">
<tp:taxon-treatment xmlns:tp="http://www.plazi.org/taxpub"><tp:treatment-meta><kwd-group><label>Taxon classification</label><kwd><named-content xmlns:xlink="http://www.w3.org/1999/xlink" content-type="kingdom">Animalia</named-content></kwd><kwd><named-content xmlns:xlink="http://www.w3.org/1999/xlink" content-type="order">Oligochaeta</named-content></kwd><kwd><named-content xmlns:xlink="http://www.w3.org/1999/xlink" content-type="family">Moniligastridae</named-content></kwd></kwd-group><mixed-citation publication-type="journal"><person-group><name><surname>Narayanan</surname><given-names>S. Prasanth</given-names></name><name><surname>Sathrumithra</surname><given-names>S.</given-names></name><name><surname>Christopher</surname><given-names>G.</given-names></name><name><surname>Julka</surname><given-names>J.M.</given-names></name></person-group><article-title>New species and new records of earthworms of the genus <italic><tp:taxon-name><tp:taxon-name-part taxon-name-part-type="genus" reg="Drawida">Drawida</tp:taxon-name-part></tp:taxon-name></italic> from Kerala part of the Western Ghats biodiversity hotspot, India (<tp:taxon-name><tp:taxon-name-part taxon-name-part-type="subclass">Oligochaeta</tp:taxon-name-part></tp:taxon-name>, <tp:taxon-name><tp:taxon-name-part taxon-name-part-type="family">Moniligastridae</tp:taxon-name-part></tp:taxon-name>)</article-title><source>Zookeys</source><day>17</day><month>8</month><year>2017</year><volume>2017</volume><issue>691</issue><fpage>1</fpage><lpage>18</lpage><pub-id pub-id-type="doi">10.3897/zookeys.691.13174</pub-id></mixed-citation></tp:treatment-meta><tp:nomenclature><tp:taxon-name>
            <tp:taxon-name-part taxon-name-part-type="genus" reg="Drawida">Drawida</tp:taxon-name-part>
            <tp:taxon-name-part taxon-name-part-type="species" reg="modesta">modesta</tp:taxon-name-part>
          </tp:taxon-name><tp:taxon-authority>Rao, 1921</tp:taxon-authority><tp:nomenclature-citation-list><tp:nomenclature-citation><tp:taxon-name>
                <tp:taxon-name-part taxon-name-part-type="genus" reg="Drawida">Drawida</tp:taxon-name-part> <tp:taxon-name-part taxon-name-part-type="species" reg="modesta">modesta</tp:taxon-name-part></tp:taxon-name><comment>Rao, 1921. Ann. Mag. Nat. Hist. (ser. 9), 8: 525.</comment></tp:nomenclature-citation><tp:nomenclature-citation><tp:taxon-name>
                <tp:taxon-name-part taxon-name-part-type="genus" reg="Drawida">Drawida</tp:taxon-name-part> <tp:taxon-name-part taxon-name-part-type="species" reg="modesta">modesta</tp:taxon-name-part></tp:taxon-name><comment>, <xref ref-type="bibr" rid="B23">Stephenson 1923</xref>. Fauna Br. India, <tp:taxon-name><tp:taxon-name-part taxon-name-part-type="subclass">Oligochaeta</tp:taxon-name-part></tp:taxon-name>: 145.</comment></tp:nomenclature-citation></tp:nomenclature-citation-list></tp:nomenclature><tp:treatment-sec sec-type="material" id="SECID0EUABG"><title>Material examined.</title><p>14 clitellate, 4 aclitellate (<abbrev xmlns:xlink="http://www.w3.org/1999/xlink" content-type="institution" xlink:title="Advanced Centre of Environmental Studies and Sustainable Development" id="ABBRID0E1ABG" xlink:type="simple">ACESSD</abbrev>/EW/160), Chandanathodu - Kannavam range (<named-content xmlns:xlink="http://www.w3.org/1999/xlink" content-type="dwc:verbatimCoordinates" xlink:type="simple"><named-content content-type="geo-json" specific-use="{&#34;type&#34;:&#34;Point&#34;,&#34;coordinates&#34;:[75.803333,11.850889]}" id="NCID0ECBBG" xlink:type="simple">11°51'3.2"N; 75°48'12"E</named-content></named-content>), Kannur district, Kerala, India, 784 m a.s.l., evergreen forest, 01 December 2012, S.P. Narayanan, T. Augustine and S. Sathrumithra coll.; 3 clitellate (<abbrev xmlns:xlink="http://www.w3.org/1999/xlink" content-type="institution" xlink:title="Advanced Centre of Environmental Studies and Sustainable Development" id="ABBRID0EHBBG" xlink:type="simple">ACESSD</abbrev>/EW/166), Chandanathodu - Periya Range (<named-content xmlns:xlink="http://www.w3.org/1999/xlink" content-type="dwc:verbatimCoordinates" xlink:type="simple"><named-content content-type="geo-json" specific-use="{&#34;type&#34;:&#34;Point&#34;,&#34;coordinates&#34;:[75.807611,11.845722]}" id="NCID0EPBBG" xlink:type="simple">11°50'44.6"N; 75°48'27.4"E</named-content></named-content>), Wayanad district, Kerala, India, 778 m a.s.l., evergreen forest, 01 December 2012, T. Augustine, S. Sathrumithra and S.P. Narayanan coll.; 1 clitellate, 6 aclitellate (<abbrev xmlns:xlink="http://www.w3.org/1999/xlink" content-type="institution" xlink:title="Advanced Centre of Environmental Studies and Sustainable Development" id="ABBRID0EUBBG" xlink:type="simple">ACESSD</abbrev>/EW/399), Perumalkunnu (<named-content xmlns:xlink="http://www.w3.org/1999/xlink" content-type="dwc:verbatimCoordinates" xlink:type="simple"><named-content content-type="geo-json" specific-use="{&#34;type&#34;:&#34;Point&#34;,&#34;coordinates&#34;:[75.904528,11.897250]}" id="NCID0E3BBG" xlink:type="simple">11°53'50.1"N; 75°54'16.3"E</named-content></named-content>), Kannur district, Kerala, India, 1076 m a.s.l., grassland and evergreen forest, 02 December 2012, S.P. Narayanan, T. Augustine and S. Sathrumithra coll.; 14 clitellate (<abbrev xmlns:xlink="http://www.w3.org/1999/xlink" content-type="institution" xlink:title="Advanced Centre of Environmental Studies and Sustainable Development" id="ABBRID0EBCBG" xlink:type="simple">ACESSD</abbrev>/EW/401), Kunnathoorpadi (<named-content xmlns:xlink="http://www.w3.org/1999/xlink" content-type="dwc:verbatimCoordinates" xlink:type="simple"><named-content content-type="geo-json" specific-use="{&#34;type&#34;:&#34;Point&#34;,&#34;coordinates&#34;:[75.627528,12.081944]}" id="NCID0EJCBG" xlink:type="simple">12°4'55"N; 75°37'39.1"E</named-content></named-content>), Kannur district, Kerala, India, 579 m a.s.l., evergreen forest with reed breaks, 30 November 2012, S.P. Narayanan, T. Augustine and S. Sathrumithra coll.; 1 clitellate (<abbrev xmlns:xlink="http://www.w3.org/1999/xlink" content-type="institution" xlink:title="Advanced Centre of Environmental Studies and Sustainable Development" id="ABBRID0EOCBG" xlink:type="simple">ACESSD</abbrev>/EW/402), Chandanathodu - Kottiyoor range (<named-content xmlns:xlink="http://www.w3.org/1999/xlink" content-type="dwc:verbatimCoordinates" xlink:type="simple"><named-content content-type="geo-json" specific-use="{&#34;type&#34;:&#34;Point&#34;,&#34;coordinates&#34;:[75.786667,11.851167]}" id="NCID0EWCBG" xlink:type="simple">11°51'4.2"N; 75°47'12"E</named-content></named-content>), Kannur district, Kerala, India, 714 m a.s.l., evergreen forest, 1 December 2012, S.P. Narayanan and T. Augustine coll.; 4 clitellate (<abbrev xmlns:xlink="http://www.w3.org/1999/xlink" content-type="institution" xlink:title="Advanced Centre of Environmental Studies and Sustainable Development" id="ABBRID0E2CBG" xlink:type="simple">ACESSD</abbrev>/EW/403), Nedumpoil (<named-content xmlns:xlink="http://www.w3.org/1999/xlink" content-type="dwc:verbatimCoordinates" xlink:type="simple"><named-content content-type="geo-json" specific-use="{&#34;type&#34;:&#34;Point&#34;,&#34;coordinates&#34;:[75.777528,11.841806]}" id="NCID0EDDBG" xlink:type="simple">11°50'30.5"N; 75°46'39.1"E</named-content></named-content>), Kannur district, Kerala, India, 365 m a.s.l., semi-evergreen forest, 1 December 2012, S.P. Narayanan, S. Sathrumithra and T. Augustine coll.; 7 clitel<!--PageBreak-->late, 2 aclitellate (<abbrev xmlns:xlink="http://www.w3.org/1999/xlink" content-type="institution" xlink:title="Advanced Centre of Environmental Studies and Sustainable Development" id="ABBRID0EKDBG" xlink:type="simple">ACESSD</abbrev>/EW/406), Koovattumoola – Thirunelli (<named-content xmlns:xlink="http://www.w3.org/1999/xlink" content-type="dwc:verbatimCoordinates" xlink:type="simple"><named-content content-type="geo-json" specific-use="{&#34;type&#34;:&#34;Point&#34;,&#34;coordinates&#34;:[76.013444,11.901056]}" id="NCID0ESDBG" xlink:type="simple">11°54'3.8"N; 76°0'48.4"E</named-content></named-content>), Wayanad district, Kerala, India, 782 m a.s.l., abandoned paddy field, 21 December 2012, A. Sasi, S.P. Narayanan and S. Sathrumithra coll.; 1 clitellate (<abbrev xmlns:xlink="http://www.w3.org/1999/xlink" content-type="institution" xlink:title="Advanced Centre of Environmental Studies and Sustainable Development" id="ABBRID0EXDBG" xlink:type="simple">ACESSD</abbrev>/EW/407), Paithalmala (<named-content xmlns:xlink="http://www.w3.org/1999/xlink" content-type="dwc:verbatimCoordinates" xlink:type="simple"><named-content content-type="geo-json" specific-use="{&#34;type&#34;:&#34;Point&#34;,&#34;coordinates&#34;:[75.558639,12.167139]}" id="NCID0E6DBG" xlink:type="simple">12°10'1.7"N; 75°33'31.1"E</named-content></named-content>), Kannur district, Kerala, India, 1076 m a.s.l., higher altitude evergreen forest, 30 November 2012, S.P. Narayanan, T. Augustine and S. Sathrumithra coll.; 5 clitellate (<abbrev xmlns:xlink="http://www.w3.org/1999/xlink" content-type="institution" xlink:title="Advanced Centre of Environmental Studies and Sustainable Development" id="ABBRID0EEEBG" xlink:type="simple">ACESSD</abbrev>/EW/409), Ambayithodu (<named-content xmlns:xlink="http://www.w3.org/1999/xlink" content-type="dwc:verbatimCoordinates" xlink:type="simple"><named-content content-type="geo-json" specific-use="{&#34;type&#34;:&#34;Point&#34;,&#34;coordinates&#34;:[75.893667,11.864111]}" id="NCID0EMEBG" xlink:type="simple">11°51'50.8"N; 75°53'37.2"E</named-content></named-content>), Kannur district, Kerala, India, 216 m a.s.l., disturbed mixed forest area, 02 December 2012, S.P. Narayanan, T. Augustine and S. Sathrumithra coll.; 14 clitellate, 8 aclitellate (<abbrev xmlns:xlink="http://www.w3.org/1999/xlink" content-type="institution" xlink:title="Advanced Centre of Environmental Studies and Sustainable Development" id="ABBRID0EREBG" xlink:type="simple">ACESSD</abbrev>/EW/472), below Kakkadampoyil (<named-content xmlns:xlink="http://www.w3.org/1999/xlink" content-type="dwc:verbatimCoordinates" xlink:type="simple"><named-content content-type="geo-json" specific-use="{&#34;type&#34;:&#34;Point&#34;,&#34;coordinates&#34;:[76.165222,11.328306]}" id="NCID0EZEBG" xlink:type="simple">11°19'41.9"N; 76°9'54.8"E</named-content></named-content>), Malappuram district, Kerala, India, 98 m a.s.l., semi-evergreen forest near to a stream, 29 October 2014, S.P. Narayanan and S. Sathrumithra coll.; 1 clitellate (<abbrev xmlns:xlink="http://www.w3.org/1999/xlink" content-type="institution" xlink:title="Advanced Centre of Environmental Studies and Sustainable Development" id="ABBRID0E5EBG" xlink:type="simple">ACESSD</abbrev>/EW/473), Naadukaani (<named-content xmlns:xlink="http://www.w3.org/1999/xlink" content-type="dwc:verbatimCoordinates" xlink:type="simple"><named-content content-type="geo-json" specific-use="{&#34;type&#34;:&#34;Point&#34;,&#34;coordinates&#34;:[76.388528,11.432778]}" id="NCID0EGFBG" xlink:type="simple">11°25'58"N; 76°23' 18.7"E</named-content></named-content>), Malappuram district, Kerala, India, 530 m a.s.l., evergreen forest, 28 October 2014, S.P. Narayanan and S. Sathrumithra coll.</p></tp:treatment-sec><tp:treatment-sec sec-type="diagnosis" id="SECID0ELFBG"><title>Diagnosis.</title><p>Length 75 mm, diameter 4 mm, 207 segments. Intersegmental furrow 1/2 very faint. Setae aa = 13.3 ab = 0.7 bc = 13.3 cd on segment 7, aa = 15.3 ab = 0.7 bc = 15.3 cd on segment 35. Male pores paired, transverse slits with prominent lips, at 10/11, slightly lateral to setae b lines. Spermathecal pores paired, at 7/8, at or slightly lateral to setae b lines. Genital markings paired, oval shaped on segment 7, just anterior to spermathecal pores. Gizzards 2, in segments 13–14. Prostates paired, glandular, sessile, circular to oval in shape; vas deferens short, discharging at dorsal surface and centre of prostates. Spermathecae paired in segment 8; atrium absent.</p></tp:treatment-sec><tp:treatment-sec sec-type="distribution" id="SECID0EQFBG"><title>Distribution.</title><p>India: Kerala: District Kannur: Ambayithodu, Chandanathodu - Kannavam range, Chandanathodu - Kottiyoor range, Kunnathoorpadi, Nedumpoil, Paithalmala, Perumalkunnu; District Wayanad: Chandanathodu - Kannavam range, Koovattumoola – Thirunelli; District Malappuram: Kakkadampoyil, Naadukaani (all new records) (Fig. <xref ref-type="fig" rid="F2">2</xref>); Karnataka: District Kodagu (Coorg): Moornad, Coorg Hills (<xref ref-type="bibr" rid="B21">Rao 1921</xref>).</p></tp:treatment-sec><tp:treatment-sec sec-type="remarks" id="SECID0E5FBG"><title>Remarks.</title><p>Range of the length, diameter, and number of segments of the Kerala specimens are 60–72 mm, 3–4 mm, and 151–197 respectively. Genital markings are absent in some specimens from Kerala (Table <xref ref-type="table" rid="T3">3</xref>).</p><table-wrap id="T3" position="float" orientation="portrait"><label>Table 3.</label><caption><p>Number of <italic><tp:taxon-name><tp:taxon-name-part taxon-name-part-type="genus" reg="Drawida">Drawida</tp:taxon-name-part> <tp:taxon-name-part taxon-name-part-type="species" reg="modesta">modesta</tp:taxon-name-part></tp:taxon-name></italic> specimens with and without genital markings (GM).</p></caption><table id="TID0ES6AG" rules="all"><tbody><tr><th rowspan="1" colspan="1">Site &amp; Reg. no.</th><th rowspan="1" colspan="1">With GM</th><th rowspan="1" colspan="1">Without GM</th><th rowspan="1" colspan="1">Total</th></tr><tr><td rowspan="1" colspan="1">Chandanathodu (Periya range); <abbrev xmlns:xlink="http://www.w3.org/1999/xlink" content-type="institution" xlink:title="Advanced Centre of Environmental Studies and Sustainable Development" id="ABBRID0ESHBG" xlink:type="simple">ACESSD</abbrev>/EW/166</td><td rowspan="1" colspan="1">1</td><td rowspan="1" colspan="1">2</td><td rowspan="1" colspan="1">3</td></tr><tr><td rowspan="1" colspan="1">Perumalkunnu; <abbrev xmlns:xlink="http://www.w3.org/1999/xlink" content-type="institution" xlink:title="Advanced Centre of Environmental Studies and Sustainable Development" id="ABBRID0EFIBG" xlink:type="simple">ACESSD</abbrev>/EW/399</td><td rowspan="1" colspan="1">3</td><td rowspan="1" colspan="1">4</td><td rowspan="1" colspan="1">7</td></tr><tr><td rowspan="1" colspan="1">Kunnathoorpadi; <abbrev xmlns:xlink="http://www.w3.org/1999/xlink" content-type="institution" xlink:title="Advanced Centre of Environmental Studies and Sustainable Development" id="ABBRID0EYIBG" xlink:type="simple">ACESSD</abbrev>/EW/401</td><td rowspan="1" colspan="1">4</td><td rowspan="1" colspan="1">10</td><td rowspan="1" colspan="1">14</td></tr><tr><td rowspan="1" colspan="1">Nedumpoil; <abbrev xmlns:xlink="http://www.w3.org/1999/xlink" content-type="institution" xlink:title="Advanced Centre of Environmental Studies and Sustainable Development" id="ABBRID0ELJBG" xlink:type="simple">ACESSD</abbrev>/EW/403</td><td rowspan="1" colspan="1">3</td><td rowspan="1" colspan="1">1</td><td rowspan="1" colspan="1">4</td></tr><tr><td rowspan="1" colspan="1">Ambayithodu; <abbrev xmlns:xlink="http://www.w3.org/1999/xlink" content-type="institution" xlink:title="Advanced Centre of Environmental Studies and Sustainable Development" id="ABBRID0E5JBG" xlink:type="simple">ACESSD</abbrev>/EW/409</td><td rowspan="1" colspan="1">4</td><td rowspan="1" colspan="1">1</td><td rowspan="1" colspan="1">5</td></tr><tr><td rowspan="1" colspan="1">Paithalmala; <abbrev xmlns:xlink="http://www.w3.org/1999/xlink" content-type="institution" xlink:title="Advanced Centre of Environmental Studies and Sustainable Development" id="ABBRID0ERKBG" xlink:type="simple">ACESSD</abbrev>/EW/407</td><td rowspan="1" colspan="1">1</td><td rowspan="1" colspan="1">0</td><td rowspan="1" colspan="1">1</td></tr><tr><td rowspan="1" colspan="1">Koovathumoola; <abbrev xmlns:xlink="http://www.w3.org/1999/xlink" content-type="institution" xlink:title="Advanced Centre of Environmental Studies and Sustainable Development" id="ABBRID0EELBG" xlink:type="simple">ACESSD</abbrev>/EW/406</td><td rowspan="1" colspan="1">8</td><td rowspan="1" colspan="1">1</td><td rowspan="1" colspan="1">9</td></tr><tr><td rowspan="1" colspan="1">Chandanathodu (Kottiyoor range); <abbrev xmlns:xlink="http://www.w3.org/1999/xlink" content-type="institution" xlink:title="Advanced Centre of Environmental Studies and Sustainable Development" id="ABBRID0EXLBG" xlink:type="simple">ACESSD</abbrev>/EW/402</td><td rowspan="1" colspan="1">0</td><td rowspan="1" colspan="1">1</td><td rowspan="1" colspan="1">1</td></tr><tr><td rowspan="1" colspan="1">Total</td><td rowspan="1" colspan="1">22</td><td rowspan="1" colspan="1">20</td><td rowspan="1" colspan="1">42</td></tr></tbody></table></table-wrap></tp:treatment-sec><tp:treatment-sec><!--Section generated to contain objects referenced in tp:taxon-treatment.--><fig id="F2" position="float" orientation="portrait"><label>Figure 2.</label><caption><p>Distribution of newly described and reported <italic><tp:taxon-name><tp:taxon-name-part taxon-name-part-type="genus" reg="Drawida">Drawida</tp:taxon-name-part></tp:taxon-name></italic> species from Kerala.</p></caption><graphic xmlns:xlink="http://www.w3.org/1999/xlink" xlink:href="zookeys-691-001-g002.jpg" position="float" orientation="portrait" xlink:type="simple" id="oo_150402.jpg"/></fig></tp:treatment-sec><ref-list><ref id="B23"><mixed-citation xmlns:xlink="http://www.w3.org/1999/xlink" xlink:type="simple">
          <person-group><name name-style="western"><surname>Stephenson</surname><given-names>J</given-names></name></person-group> (<year>1923</year>) <source>The Fauna of British India, including Ceylon and Burma – <tp:taxon-name><tp:taxon-name-part taxon-name-part-type="subclass">Oligochaeta</tp:taxon-name-part></tp:taxon-name>.</source> <publisher-name>Taylor and Francis</publisher-name>, <publisher-loc>London</publisher-loc>, <size units="page">518 pp</size>.</mixed-citation></ref><ref id="B21"><mixed-citation xmlns:xlink="http://www.w3.org/1999/xlink" xlink:type="simple">
          <person-group><name name-style="western"><surname>Rao</surname><given-names>CRN</given-names></name></person-group> (<year>1921</year>) <article-title>On the anatomy of some new species of <italic><tp:taxon-name><tp:taxon-name-part taxon-name-part-type="genus">Drawida</tp:taxon-name-part></tp:taxon-name></italic>.</article-title> <source>Annals and Magazine of Natural History</source> <volume>8</volume>(<issue>9</issue>): <fpage>496</fpage>–<lpage>536</lpage>. <ext-link xlink:type="simple" ext-link-type="doi" xlink:href="10.1080/00222932108632613">https://doi.org/10.1080/00222932108632613</ext-link></mixed-citation></ref></ref-list></tp:taxon-treatment>
