# Supplementary material for: New species and new records of earthworms of the genus Drawida from Kerala part of the Western Ghats biodiversity hotspot, India (Oligochaeta, Moniligastridae)
Source: Zookeys. 2017 Aug 17;(691):1–18. doi: 10.3897/zookeys.691.13174 (PMC5672664; doi:10.3897/zookeys.691.13174)
Supplement: XML Treatment for Drawida somavarpatana [file zookeys.691.13174-treatment7.xml]

<!DOCTYPE tp:taxon-treatment
  PUBLIC "-//TaxonX//DTD Taxonomic Treatment Publishing DTD v0 20100105//EN" "tax-treatment-NSO.dtd">
<tp:taxon-treatment xmlns:tp="http://www.plazi.org/taxpub"><tp:treatment-meta><kwd-group><label>Taxon classification</label><kwd><named-content xmlns:xlink="http://www.w3.org/1999/xlink" content-type="kingdom">Animalia</named-content></kwd><kwd><named-content xmlns:xlink="http://www.w3.org/1999/xlink" content-type="order">Oligochaeta</named-content></kwd><kwd><named-content xmlns:xlink="http://www.w3.org/1999/xlink" content-type="family">Moniligastridae</named-content></kwd></kwd-group><mixed-citation publication-type="journal"><person-group><name><surname>Narayanan</surname><given-names>S. Prasanth</given-names></name><name><surname>Sathrumithra</surname><given-names>S.</given-names></name><name><surname>Christopher</surname><given-names>G.</given-names></name><name><surname>Julka</surname><given-names>J.M.</given-names></name></person-group><article-title>New species and new records of earthworms of the genus <italic><tp:taxon-name><tp:taxon-name-part taxon-name-part-type="genus" reg="Drawida">Drawida</tp:taxon-name-part></tp:taxon-name></italic> from Kerala part of the Western Ghats biodiversity hotspot, India (<tp:taxon-name><tp:taxon-name-part taxon-name-part-type="subclass">Oligochaeta</tp:taxon-name-part></tp:taxon-name>, <tp:taxon-name><tp:taxon-name-part taxon-name-part-type="family">Moniligastridae</tp:taxon-name-part></tp:taxon-name>)</article-title><source>Zookeys</source><day>17</day><month>8</month><year>2017</year><volume>2017</volume><issue>691</issue><fpage>1</fpage><lpage>18</lpage><pub-id pub-id-type="doi">10.3897/zookeys.691.13174</pub-id></mixed-citation></tp:treatment-meta><tp:nomenclature><tp:taxon-name>
            <tp:taxon-name-part taxon-name-part-type="genus" reg="Drawida">Drawida</tp:taxon-name-part>
            <tp:taxon-name-part taxon-name-part-type="species" reg="somavarpatana">somavarpatana</tp:taxon-name-part>
          </tp:taxon-name><tp:taxon-authority>Rao, 1921</tp:taxon-authority><tp:nomenclature-citation-list><tp:nomenclature-citation><tp:taxon-name>
                <tp:taxon-name-part taxon-name-part-type="genus" reg="Drawida">Drawida</tp:taxon-name-part> <tp:taxon-name-part taxon-name-part-type="species" reg="somavarpatana">somavarpatana</tp:taxon-name-part></tp:taxon-name><comment>Rao, 1921. Ann. Mag. Nat. Hist. (ser. 9), 8: 497.</comment></tp:nomenclature-citation><tp:nomenclature-citation><tp:taxon-name>
                <tp:taxon-name-part taxon-name-part-type="genus" reg="Drawida">Drawida</tp:taxon-name-part> <tp:taxon-name-part taxon-name-part-type="species" reg="somavarpatana">somavarpatana</tp:taxon-name-part></tp:taxon-name><comment>, <xref ref-type="bibr" rid="B23">Stephenson 1923</xref>. Fauna Br. India, <tp:taxon-name><tp:taxon-name-part taxon-name-part-type="subclass">Oligochaeta</tp:taxon-name-part></tp:taxon-name>: 158.</comment></tp:nomenclature-citation></tp:nomenclature-citation-list></tp:nomenclature><tp:treatment-sec sec-type="material" id="SECID0EYOBG"><title>Material examined.</title><p>6 clitellate (<abbrev xmlns:xlink="http://www.w3.org/1999/xlink" content-type="institution" xlink:title="Advanced Centre of Environmental Studies and Sustainable Development" id="ABBRID0E5OBG" xlink:type="simple">ACESSD</abbrev>/EW/405), Ranipuram (<named-content xmlns:xlink="http://www.w3.org/1999/xlink" content-type="dwc:verbatimCoordinates" xlink:type="simple"><named-content content-type="geo-json" specific-use="{&#34;type&#34;:&#34;Point&#34;,&#34;coordinates&#34;:[75.351222,12.418250]}" id="NCID0EGPBG" xlink:type="simple">12°25'5.7"N; 75°21'4.4"E</named-content></named-content>), Kasaragod district, India, 935 m a.s.l., grassland and evergreen forest, 17 December 2013, S.P. Narayanan and S. Sathrumithra coll.; 2 clitellate (<abbrev xmlns:xlink="http://www.w3.org/1999/xlink" content-type="institution" xlink:title="Advanced Centre of Environmental Studies and Sustainable Development" id="ABBRID0ELPBG" xlink:type="simple">ACESSD</abbrev>/EW/408), Paithalmala (<named-content xmlns:xlink="http://www.w3.org/1999/xlink" content-type="dwc:verbatimCoordinates" xlink:type="simple"><named-content content-type="geo-json" specific-use="{&#34;type&#34;:&#34;Point&#34;,&#34;coordinates&#34;:[75.558639,12.167139]}" id="NCID0ETPBG" xlink:type="simple">12°10'1.7"N; 75°33'31.1"E</named-content></named-content>), Kannur Dist., India, 1076 m a.s.l., higher altitude evergreen forest, 30 November 2012, S.P. Narayanan, T. Augustine and S. Sathrumithra coll.; 1 clitellate, 3 aclitellate (<abbrev xmlns:xlink="http://www.w3.org/1999/xlink" content-type="institution" xlink:title="Advanced Centre of Environmental Studies and Sustainable Development" id="ABBRID0EYPBG" xlink:type="simple">ACESSD</abbrev>/EW/410), Koombanmala (<named-content xmlns:xlink="http://www.w3.org/1999/xlink" content-type="dwc:verbatimCoordinates" xlink:type="simple"><named-content content-type="geo-json" specific-use="{&#34;type&#34;:&#34;Point&#34;,&#34;coordinates&#34;:[75.411500,12.345333]}" id="NCID0EAQBG" xlink:type="simple">12°20'43.2"N; 75°24'41.4"E</named-content></named-content>), Kasaragod district, Kerala, India, 867 m a.s.l., grassland, 20 October 2012, S.P. Narayanan, S. Sathrumithra, M. Ramesan and T. Augustine coll.; 1 clitellate, 1 aclitellate (<abbrev xmlns:xlink="http://www.w3.org/1999/xlink" content-type="institution" xlink:title="Advanced Centre of Environmental Studies and Sustainable Development" id="ABBRID0EFQBG" xlink:type="simple">ACESSD</abbrev>/EW/411), Kottathalachimala (<named-content xmlns:xlink="http://www.w3.org/1999/xlink" content-type="dwc:verbatimCoordinates" xlink:type="simple"><named-content content-type="geo-json" specific-use="{&#34;type&#34;:&#34;Point&#34;,&#34;coordinates&#34;:[75.429167,12.264750]}" id="NCID0ENQBG" xlink:type="simple">12°15'53.1"N; 75°25'45"E</named-content></named-content>), Kannur district, Kerala, India, 664 m a.s.l., deciduous forest, 28 November 2012, S. Sathrumithra, T. Augustine and S.P. Narayanan coll.; 2 clitellate (<abbrev xmlns:xlink="http://www.w3.org/1999/xlink" content-type="institution" xlink:title="Advanced Centre of Environmental Studies and Sustainable Development" id="ABBRID0ESQBG" xlink:type="simple">ACESSD</abbrev>/EW/412), Kunnathoorpadi (<named-content xmlns:xlink="http://www.w3.org/1999/xlink" content-type="dwc:verbatimCoordinates" xlink:type="simple"><named-content content-type="geo-json" specific-use="{&#34;type&#34;:&#34;Point&#34;,&#34;coordinates&#34;:[75.627528,12.081944]}" id="NCID0E1QBG" xlink:type="simple">12°4'55"N; 75°37'39.1"E</named-content></named-content>), Kannur district, Kerala, India, 579 m a.s.l., evergreen forest with reed breaks, 30 November 2012, S.P. Narayanan, T. Augustine and S. Sathrumithra coll.; 2 clitellate (<abbrev xmlns:xlink="http://www.w3.org/1999/xlink" content-type="institution" xlink:title="Advanced Centre of Environmental Studies and Sustainable Development" id="ABBRID0E6QBG" xlink:type="simple">ACESSD</abbrev>/EW/413), Sree Deviyottukavu sacred grove - Aalapadamba (<named-content xmlns:xlink="http://www.w3.org/1999/xlink" content-type="dwc:verbatimCoordinates" xlink:type="simple"><named-content content-type="geo-json" specific-use="{&#34;type&#34;:&#34;Point&#34;,&#34;coordinates&#34;:[75.252694,12.209472]}" id="NCID0EHRBG" xlink:type="simple">12°12'34.1"N; 75°15'9.7"E</named-content></named-content>), Kannur district, Kerala, India, 8 m a.s.l., evergreen sacred grove, 29 November 2012, S.P. Narayanan, T. Augustine and S. Sathrumithra coll.; 9 clitellate, 12 aclitellate (<abbrev xmlns:xlink="http://www.w3.org/1999/xlink" content-type="institution" xlink:title="Advanced Centre of Environmental Studies and Sustainable Development" id="ABBRID0EMRBG" xlink:type="simple">ACESSD</abbrev>/EW/414), Kottencheri (<named-content xmlns:xlink="http://www.w3.org/1999/xlink" content-type="dwc:verbatimCoordinates" xlink:type="simple"><named-content content-type="geo-json" specific-use="{&#34;type&#34;:&#34;Point&#34;,&#34;coordinates&#34;:[75.401639,12.349333]}" id="NCID0EURBG" xlink:type="simple">12°20'57.6"N; 75°24'5.9"E</named-content></named-content>), Kasaragod district, Kerala, India, 801 m a.s.l., evergreen forest, 20 October 2012, S.P. Narayanan, T. Augustine, S. Sathrumithra and M. Ramesan coll.; 4 aclitellate (<abbrev xmlns:xlink="http://www.w3.org/1999/xlink" content-type="institution" xlink:title="Advanced Centre of Environmental Studies and Sustainable Development" id="ABBRID0EZRBG" xlink:type="simple">ACESSD</abbrev>/EW/449), Panathoor (<named-content xmlns:xlink="http://www.w3.org/1999/xlink" content-type="dwc:verbatimCoordinates" xlink:type="simple"><named-content content-type="geo-json" specific-use="{&#34;type&#34;:&#34;Point&#34;,&#34;coordinates&#34;:[75.345250,12.458694]}" id="NCID0EBSBG" xlink:type="simple">12°27'31.3"N; 75°20'42.9"E</named-content></named-content>), Kasaragod district, Kerala, India, 98 m a.s.l., 24 October 2014, areca nut and coconut plantation, S. Sathrumithra coll.</p></tp:treatment-sec><tp:treatment-sec sec-type="diagnosis" id="SECID0EGSBG"><title>Diagnosis.</title><p>Length 82–133 mm, diameter 4–6 mm, 111–154 segments. Ventral setae enlarged on pre-clitellar segments; aa = 5 ab = bc = 5 cd on segment 7, aa = 11 ab = 0.7 bc = 11 cd on segment 35. Male pores paired puckered orifices with tumid lips, slightly lateral to setae b lines, at 10/11. Spermathecal pores paired, small, at 7/8, at setae c lines or in bc but closer to c. Gizzards 3–5, in segments 15–20. Prostates glandular, bilobed; vas deferens discharges at junction of prostatic lobes. Spermathecae paired in segment 8; atrium bilobed, elongate and erect; one lobe in segment 7 and the other in segment 8; spermathecal duct discharges at junction of atrial lobes.</p></tp:treatment-sec><tp:treatment-sec sec-type="distribution" id="SECID0ELSBG"><title>Distribution.</title><p>India: Kerala: District Kasaragod: Koombanmala, Kottencheri, Panathoor, Ranipuram; District Kannur: Kottathalachimala, Kunnathoorpadi, Paithalmala, Aalapadamba (all new records from Kerala) (Fig. <xref ref-type="fig" rid="F2">2</xref>); Karnataka: District Kodagu (Coorg): Somavarpatana, spelt as ‘Somvarpet’ (<xref ref-type="bibr" rid="B23">Stephenson 1923</xref>), Coorg Hills (<xref ref-type="bibr" rid="B21">Rao 1921</xref>).</p></tp:treatment-sec><tp:treatment-sec sec-type="biology" id="SECID0E4SBG"><title>Biology.</title><p>Spermathecae and male genitalia are absent in a number of worms from Kerala, indicating parthenogenetic mode of reproduction.</p></tp:treatment-sec><tp:treatment-sec sec-type="remarks" id="SECID0ECTBG"><title>Remarks.</title><p>The diagnosis is based on the present material from Kerala, description as given by <xref ref-type="bibr" rid="B23">Stephenson (1923)</xref> and re-examination of type material in Zoological Survey <!--PageBreak-->of India, Kolkata (Reg. no. W416/1). Worms from Kerala are longer and stouter, and have a greater number of gizzards than worms from Karnataka (<xref ref-type="bibr" rid="B21">Rao 1921</xref>). Body dimensions and number of gizzards in Kerala worms are: average length 94.61 mm (range = 82–133 mm; n =13); average width 5.38 mm (range 5–6 mm; n = 17); average number of segments 128.23 (range 111–154; n = 13), gizzards 3–5, mainly located between segments 15–20 (Table <xref ref-type="table" rid="T4">4</xref>).</p><table-wrap id="T4" position="float" orientation="portrait"><label>Table 4.</label><caption><p>Length, width, number of segments, and number of gizzards in selected specimens of <italic><tp:taxon-name><tp:taxon-name-part taxon-name-part-type="genus" reg="Drawida">Drawida</tp:taxon-name-part> <tp:taxon-name-part taxon-name-part-type="species" reg="somavarpatana">somavarpatana</tp:taxon-name-part></tp:taxon-name></italic> from various localities.</p></caption><table id="TID0EUKBG" rules="all"><tbody><tr><th rowspan="1" colspan="1">Site name &amp; registration number</th><th rowspan="1" colspan="1">Length (mm)</th><th rowspan="1" colspan="1">Width (mm)</th><th rowspan="1" colspan="1">Number of segments</th><th rowspan="1" colspan="1">Number of gizzards (segments)</th></tr><tr><td rowspan="3" colspan="1">Koombanmala; <abbrev xmlns:xlink="http://www.w3.org/1999/xlink" content-type="institution" xlink:title="Advanced Centre of Environmental Studies and Sustainable Development" id="ABBRID0EDVBG" xlink:type="simple">ACESSD</abbrev>/EW/410</td><td rowspan="1" colspan="1">87</td><td rowspan="1" colspan="1">5</td><td rowspan="1" colspan="1">125</td><td rowspan="1" colspan="1">5 (16–20)</td></tr><tr><td rowspan="1" colspan="1">83</td><td rowspan="1" colspan="1">5</td><td rowspan="1" colspan="1">119</td><td rowspan="1" colspan="1">5 (16–20)</td></tr><tr><td rowspan="1" colspan="1">83</td><td rowspan="1" colspan="1">6</td><td rowspan="1" colspan="1">130</td><td rowspan="1" colspan="1">NC</td></tr><tr><td rowspan="2" colspan="1">Kottathalachimala; <abbrev xmlns:xlink="http://www.w3.org/1999/xlink" content-type="institution" xlink:title="Advanced Centre of Environmental Studies and Sustainable Development" id="ABBRID0ETWBG" xlink:type="simple">ACESSD</abbrev>/EW/411</td><td rowspan="1" colspan="1">82</td><td rowspan="1" colspan="1">5</td><td rowspan="1" colspan="1">104</td><td rowspan="1" colspan="1">5 (16–20)</td></tr><tr><td rowspan="1" colspan="1">NM</td><td rowspan="1" colspan="1">6</td><td rowspan="1" colspan="1">113</td><td rowspan="1" colspan="1">NC</td></tr><tr><td rowspan="2" colspan="1">Kunnathoorpadi; <abbrev xmlns:xlink="http://www.w3.org/1999/xlink" content-type="institution" xlink:title="Advanced Centre of Environmental Studies and Sustainable Development" id="ABBRID0EWXBG" xlink:type="simple">ACESSD</abbrev>/EW/412</td><td rowspan="1" colspan="1">107</td><td rowspan="1" colspan="1">6</td><td rowspan="1" colspan="1">135</td><td rowspan="1" colspan="1">NC</td></tr><tr><td rowspan="1" colspan="1">86</td><td rowspan="1" colspan="1">5</td><td rowspan="1" colspan="1">134</td><td rowspan="1" colspan="1">3 (17–19)</td></tr><tr><td rowspan="2" colspan="1">Sree Deviyottukavu – Alapadamba;<break/> <abbrev xmlns:xlink="http://www.w3.org/1999/xlink" content-type="institution" xlink:title="Advanced Centre of Environmental Studies and Sustainable Development" id="ABBRID0E2YBG" xlink:type="simple">ACESSD</abbrev>/EW/413</td><td rowspan="1" colspan="1">NM</td><td rowspan="1" colspan="1">5</td><td rowspan="1" colspan="1">NC</td><td rowspan="1" colspan="1">3 (18–20)</td></tr><tr><td rowspan="1" colspan="1">NM</td><td rowspan="1" colspan="1">5</td><td rowspan="1" colspan="1">NC</td><td rowspan="1" colspan="1">3 (17–19)</td></tr><tr><td rowspan="3" colspan="1">Kottencheri; <abbrev xmlns:xlink="http://www.w3.org/1999/xlink" content-type="institution" xlink:title="Advanced Centre of Environmental Studies and Sustainable Development" id="ABBRID0E5ZBG" xlink:type="simple">ACESSD</abbrev>/EW/414</td><td rowspan="1" colspan="1">133</td><td rowspan="1" colspan="1">6</td><td rowspan="1" colspan="1">154</td><td rowspan="1" colspan="1">4 (16–19)</td></tr><tr><td rowspan="1" colspan="1">101</td><td rowspan="1" colspan="1">5</td><td rowspan="1" colspan="1">142</td><td rowspan="1" colspan="1">5 (15–19)</td></tr><tr><td rowspan="1" colspan="1">97</td><td rowspan="1" colspan="1">5.5</td><td rowspan="1" colspan="1">144</td><td rowspan="1" colspan="1">4 (16–19)</td></tr><tr><td rowspan="6" colspan="1">Ranipuram; <abbrev xmlns:xlink="http://www.w3.org/1999/xlink" content-type="institution" xlink:title="Advanced Centre of Environmental Studies and Sustainable Development" id="ABBRID0EO2BG" xlink:type="simple">ACESSD</abbrev>/EW/405</td><td rowspan="1" colspan="1">91</td><td rowspan="1" colspan="1">5.5</td><td rowspan="1" colspan="1">131</td><td rowspan="1" colspan="1">3 (18–20)</td></tr><tr><td rowspan="1" colspan="1">95</td><td rowspan="1" colspan="1">5.5</td><td rowspan="1" colspan="1">125</td><td rowspan="1" colspan="1">4 (17–20)</td></tr><tr><td rowspan="1" colspan="1">NM</td><td rowspan="1" colspan="1">5</td><td rowspan="1" colspan="1">NC</td><td rowspan="1" colspan="1">4 (16–19)</td></tr><tr><td rowspan="1" colspan="1">89</td><td rowspan="1" colspan="1">6</td><td rowspan="1" colspan="1">111</td><td rowspan="1" colspan="1">4 (16–19)</td></tr><tr><td rowspan="1" colspan="1">96</td><td rowspan="1" colspan="1">5</td><td rowspan="1" colspan="1">NC</td><td rowspan="1" colspan="1">4 (15–19)</td></tr><tr><td rowspan="1" colspan="1">NM</td><td rowspan="1" colspan="1">NM</td><td rowspan="1" colspan="1">NC</td><td rowspan="1" colspan="1">5 (15–19)</td></tr></tbody></table><table-wrap-foot><fn><p>NM – not measured, NC – not counted.</p></fn></table-wrap-foot></table-wrap></tp:treatment-sec><tp:treatment-sec><!--Section generated to contain objects referenced in tp:taxon-treatment.--><fig id="F2" position="float" orientation="portrait"><label>Figure 2.</label><caption><p>Distribution of newly described and reported <italic><tp:taxon-name><tp:taxon-name-part taxon-name-part-type="genus" reg="Drawida">Drawida</tp:taxon-name-part></tp:taxon-name></italic> species from Kerala.</p></caption><graphic xmlns:xlink="http://www.w3.org/1999/xlink" xlink:href="zookeys-691-001-g002.jpg" position="float" orientation="portrait" xlink:type="simple" id="oo_150402.jpg"/></fig></tp:treatment-sec><ref-list><ref id="B23"><mixed-citation xmlns:xlink="http://www.w3.org/1999/xlink" xlink:type="simple">
          <person-group><name name-style="western"><surname>Stephenson</surname><given-names>J</given-names></name></person-group> (<year>1923</year>) <source>The Fauna of British India, including Ceylon and Burma – <tp:taxon-name><tp:taxon-name-part taxon-name-part-type="subclass">Oligochaeta</tp:taxon-name-part></tp:taxon-name>.</source> <publisher-name>Taylor and Francis</publisher-name>, <publisher-loc>London</publisher-loc>, <size units="page">518 pp</size>.</mixed-citation></ref><ref id="B21"><mixed-citation xmlns:xlink="http://www.w3.org/1999/xlink" xlink:type="simple">
          <person-group><name name-style="western"><surname>Rao</surname><given-names>CRN</given-names></name></person-group> (<year>1921</year>) <article-title>On the anatomy of some new species of <italic><tp:taxon-name><tp:taxon-name-part taxon-name-part-type="genus">Drawida</tp:taxon-name-part></tp:taxon-name></italic>.</article-title> <source>Annals and Magazine of Natural History</source> <volume>8</volume>(<issue>9</issue>): <fpage>496</fpage>–<lpage>536</lpage>. <ext-link xlink:type="simple" ext-link-type="doi" xlink:href="10.1080/00222932108632613">https://doi.org/10.1080/00222932108632613</ext-link></mixed-citation></ref></ref-list></tp:taxon-treatment>
