# Supplementary material for: New species and new records of earthworms of the genus Drawida from Kerala part of the Western Ghats biodiversity hotspot, India (Oligochaeta, Moniligastridae)
Source: Zookeys. 2017 Aug 17;(691):1–18. doi: 10.3897/zookeys.691.13174 (PMC5672664; doi:10.3897/zookeys.691.13174)
Supplement: XML Treatment for Drawida thurstoni [file zookeys.691.13174-treatment8.xml]

<!DOCTYPE tp:taxon-treatment
  PUBLIC "-//TaxonX//DTD Taxonomic Treatment Publishing DTD v0 20100105//EN" "tax-treatment-NSO.dtd">
<tp:taxon-treatment xmlns:tp="http://www.plazi.org/taxpub"><tp:treatment-meta><kwd-group><label>Taxon classification</label><kwd><named-content xmlns:xlink="http://www.w3.org/1999/xlink" content-type="kingdom">Animalia</named-content></kwd><kwd><named-content xmlns:xlink="http://www.w3.org/1999/xlink" content-type="order">Oligochaeta</named-content></kwd><kwd><named-content xmlns:xlink="http://www.w3.org/1999/xlink" content-type="family">Moniligastridae</named-content></kwd></kwd-group><mixed-citation publication-type="journal"><person-group><name><surname>Narayanan</surname><given-names>S. Prasanth</given-names></name><name><surname>Sathrumithra</surname><given-names>S.</given-names></name><name><surname>Christopher</surname><given-names>G.</given-names></name><name><surname>Julka</surname><given-names>J.M.</given-names></name></person-group><article-title>New species and new records of earthworms of the genus <italic><tp:taxon-name><tp:taxon-name-part taxon-name-part-type="genus" reg="Drawida">Drawida</tp:taxon-name-part></tp:taxon-name></italic> from Kerala part of the Western Ghats biodiversity hotspot, India (<tp:taxon-name><tp:taxon-name-part taxon-name-part-type="subclass">Oligochaeta</tp:taxon-name-part></tp:taxon-name>, <tp:taxon-name><tp:taxon-name-part taxon-name-part-type="family">Moniligastridae</tp:taxon-name-part></tp:taxon-name>)</article-title><source>Zookeys</source><day>17</day><month>8</month><year>2017</year><volume>2017</volume><issue>691</issue><fpage>1</fpage><lpage>18</lpage><pub-id pub-id-type="doi">10.3897/zookeys.691.13174</pub-id></mixed-citation></tp:treatment-meta><tp:nomenclature><tp:taxon-name>
            <tp:taxon-name-part taxon-name-part-type="genus" reg="Drawida">Drawida</tp:taxon-name-part>
            <tp:taxon-name-part taxon-name-part-type="species" reg="thurstoni">thurstoni</tp:taxon-name-part>
          </tp:taxon-name><tp:taxon-authority>Gates, 1945</tp:taxon-authority><tp:nomenclature-citation-list><tp:nomenclature-citation><tp:taxon-name>
                <tp:taxon-name-part taxon-name-part-type="genus" reg="Drawida">Drawida</tp:taxon-name-part> <tp:taxon-name-part taxon-name-part-type="species" reg="thurstoni">thurstoni</tp:taxon-name-part></tp:taxon-name><comment>Gates, 1945. Jl. R. Asiat. Soc. Bengal, 11: 71.</comment></tp:nomenclature-citation></tp:nomenclature-citation-list></tp:nomenclature><tp:treatment-sec sec-type="material" id="SECID0ET6BG"><title>Material examined.</title><p>2 clitellate, 4 aclitellate (<abbrev xmlns:xlink="http://www.w3.org/1999/xlink" content-type="institution" xlink:title="Advanced Centre of Environmental Studies and Sustainable Development" id="ABBRID0EZ6BG" xlink:type="simple">ACESSD</abbrev>/EW/183), Kanjipara (<named-content xmlns:xlink="http://www.w3.org/1999/xlink" content-type="dwc:verbatimCoordinates" xlink:type="simple"><named-content content-type="geo-json" specific-use="{&#34;type&#34;:&#34;Point&#34;,&#34;coordinates&#34;:[76.128250,11.437889]}" id="NCID0ECAAI" xlink:type="simple">11°26'16.4"N; 76°7'41.7"E</named-content></named-content>), Kozhikode district, Kerala, India, 2000 m a.s.l., Shola forest, 23 December 2012, T. Augustine, S.P. Narayanan, A. Sasi and S. Sathrumithra coll.</p></tp:treatment-sec><tp:treatment-sec sec-type="diagnosis" id="SECID0EHAAI"><title>Diagnosis.</title><p>Length 185–220 mm, diameter 7–8 mm, 166–187 segments. Setae aa = 12–13.33 ab = 1.06–1.11 bc = 12–16 cd = 0.21–0.23 dd at segment 8; aa = 13.66–14 ab = 1.13–1.23 bc = 20.5–21 cd = 0.24–0.28 dd at segment 20. Male pores paired, transverse slits at 10/11, about mid bc. Spermathecal pores paired, minute at <!--PageBreak-->7/8, close to setae c lines. Nephridiopores on or close to setae d lines, occasionally dislocated into setae a, b on some segments behind clitellum. Genital markings absent. Gizzards 5, in segments 14–22. Prostates glandular, mushroom-shaped, stalked and erect, laterally compressed, glandular lining restricted to ental end; prostatic capsule vertical, ovoid; vas deferens coiled in to a cluster of hairpin loops; vas discharging into anterior face of prostate at ectal end. Spermathecae paired in segment 8; atrium irregularly ovoid, covered over by a thin layer of muscle, in segment 7 only or slightly extending to segment 8.</p></tp:treatment-sec><tp:treatment-sec sec-type="distribution" id="SECID0EPAAI"><title>Distribution.</title><p>India: Kerala: District Kozhikode: Kanjipara (new record) (Fig. <xref ref-type="fig" rid="F2">2</xref>); Tamil Nadu: District Nilgiris: Nilgiri Hills (<xref ref-type="bibr" rid="B7">Gates 1945</xref>).</p></tp:treatment-sec><tp:treatment-sec sec-type="remarks" id="SECID0E4AAI"><title>Remarks.</title><p>Range of the length, diameter, and number of segments of the Kerala specimens are 171–176 mm, 7.5–8 mm, and 183–185 respectively.</p></tp:treatment-sec><tp:treatment-sec><!--Section generated to contain objects referenced in tp:taxon-treatment.--><fig id="F2" position="float" orientation="portrait"><label>Figure 2.</label><caption><p>Distribution of newly described and reported <italic><tp:taxon-name><tp:taxon-name-part taxon-name-part-type="genus" reg="Drawida">Drawida</tp:taxon-name-part></tp:taxon-name></italic> species from Kerala.</p></caption><graphic xmlns:xlink="http://www.w3.org/1999/xlink" xlink:href="zookeys-691-001-g002.jpg" position="float" orientation="portrait" xlink:type="simple" id="oo_150402.jpg"/></fig></tp:treatment-sec><ref-list><ref id="B7"><mixed-citation xmlns:xlink="http://www.w3.org/1999/xlink" xlink:type="simple">
          <person-group><name name-style="western"><surname>Gates</surname><given-names>GE</given-names></name></person-group> (<year>1945</year>) <article-title>On some Indian earthworms II.</article-title> <source>Journal of the Royal Asiatic Society Bengal</source> <volume>11</volume>: <fpage>54</fpage>–<lpage>91</lpage>.</mixed-citation></ref></ref-list></tp:taxon-treatment>
